# Supplementary material for: Bayesian network model structure based on binary evolutionary algorithm
Source: PeerJ Comput Sci. 2023 Jul 25;9:e1466. doi: 10.7717/peerj-cs.1466 (PMC10403175; doi:10.7717/peerj-cs.1466)
Supplement: Supplemental Information 1 [file peerj-cs-09-1466-s001.m]

addpath(genpathKPM(pwd))

N = 4;
dag = zeros(N,N);
C = 1; S = 2; R = 3; W = 4;
dag(C,[R S]) = 1;
dag(R,W) = 1;
dag(S,W)=1;
 discrete_nodes = 1:N;
node_sizes = 2*ones(1,N);
bnet = mk_bnet(dag, node_sizes, 'discrete', discrete_nodes);
 onodes = [];
bnet = mk_bnet(dag, node_sizes, 'discrete', discrete_nodes, 'observed', onodes);
 bnet = mk_bnet(dag, node_sizes, 'names', {'cloudy','S','R','W'}, 'discrete', 1:4);
 C = bnet.names('cloudy'); % bnet.names是一个关联数组；
bnet.CPD{C} = tabular_CPD(bnet, C, [0.5 0.5]);
CPT = zeros(2,2,2);
CPT(1,1,1) = 1.0;
CPT(2,1,1) = 0.1;
 CPT = reshape([1 0.1 0.1 0.01 0 0.9 0.9 0.99], [2 2 2]);
 bnet.CPD{W} = tabular_CPD(bnet, W, 'CPT', [1 0.1 0.1 0.01 0 0.9 0.9 0.99]);
 bnet.CPD{C} = tabular_CPD(bnet, C, [0.5 0.5]);
bnet.CPD{R} = tabular_CPD(bnet, R, [0.8 0.2 0.2 0.8]);
bnet.CPD{S} = tabular_CPD(bnet, S, [0.5 0.9 0.5 0.1]);
bnet.CPD{W} = tabular_CPD(bnet, W, [1 0.1 0.1 0.01 0 0.9 0.9 0.99]);
figure
draw_graph(dag)
