# Supplementary material for: Bayesian network model structure based on binary evolutionary algorithm
Source: PeerJ Comput Sci. 2023 Jul 25;9:e1466. doi: 10.7717/peerj-cs.1466 (PMC10403175; doi:10.7717/peerj-cs.1466)
Supplement: Supplemental Information 2 [file peerj-cs-09-1466-s002.txt]

1       1       2       1       2       1       1       1       1       2

2       2       1       1       1       1       2       1       2       2

1       1       2       1       1       1       1       1       1       2

2       2       2       1       1       1       2       1       2       2
